# Supplementary material for: Boron-Doped BiOBr Nanosheets with Enhanced Photocatalytic Activity for Sulfanilamide and Dyes
Source: Molecules. 2025 Apr 12;30(8):1735. doi: 10.3390/molecules30081735 (PMC12029954; doi:10.3390/molecules30081735)
Supplement: Supplementary file 1 [file molecules-30-01735-s001.zip]

Archive with 1 entries (1 files):
- molecules-3560949-supplementary.pdf
